# Supplementary material for: Assembly of Biologically Functional Structures by Nucleic Acid Templating: Implementation of a Strategy to Overcome Inhibition by Template Excess
Source: Molecules. 2022 Oct 12;27(20):6831. doi: 10.3390/molecules27206831 (PMC9610079; doi:10.3390/molecules27206831)
Supplement: Supplementary file 1 [file molecules-27-06831-s001.zip]

Archive with 1 entries (1 files):
- molecules-1910728-supplementary.pdf
